# Supplementary material for: Detecting the small island effect and nestedness of herpetofauna of the West Indies
Source: Ecol Evol. 2016 Jul 5;6(15):5390–403. doi: 10.1002/ece3.2289 (PMC4984512; doi:10.1002/ece3.2289)
Supplement: Supplementary file 5 — Table S4. Presence–absence matrix of Peltophryne frogs. [file ECE3-6-5390-s005.xlsx]

## Sheet: Sheet1
Species\Island	Isla de Cuba	Cayo Santa Maria	Cayo Coco	Cayo Guajaba	Cayo Paredon Grande	Cayo Romano	Cayo Sabinal	Cayo Saetia	Isla de la Juventud	Hispaniola	Puerto Rico	Virgin Gorda
Peltophryne cataulaciceps	1	0	0	0	0	0	0	0	1	0	0	0
Peltophryne empusa	1	0	1	1	0	1	1	0	1	0	0	0
Peltophryne florentinoi	1	0	0	0	0	0	0	0	0	0	0	0
Peltophryne fluviatica	0	0	0	0	0	0	0	0	0	1	0	0
Peltophryne fracta	0	0	0	0	0	0	0	0	0	1	0	0
Peltophryne fustiger	1	0	0	0	0	0	0	0	0	0	0	0
Peltophryne guentheri	0	0	0	0	0	0	0	0	0	1	0	0
Peltophryne gundlachi	1	0	1	1	0	1	1	0	1	0	0	0
Peltophryne lemur	0	0	0	0	0	0	0	0	0	0	1	1
Peltophryne longinasus loginasus	1	0	0	0	0	0	0	0	0	0	0	0
Peltophryne longinasus cajalbanensis	1	0	0	0	0	0	0	0	0	0	0	0
Peltophryne longinasus dunni	1	0	0	0	0	0	0	0	0	0	0	0
Peltophryne longinasus ramsdeni	1	0	0	0	0	0	0	0	0	0	0	0
Peltophryne peltocephala	1	1	1	1	1	1	1	1	1	0	0	0
Peltophryne taladai	1	0	0	0	0	0	0	0	0	0	0	0
